# Supplementary material for: Sex-Specific Cut-Offs of Single Point Insulin Sensitivity Estimator (SPISE) in Predicting Metabolic Syndrome in the Arab Adolescents
Source: Diagnostics (Basel). 2023 Jan 16;13(2):324. doi: 10.3390/diagnostics13020324 (PMC9858553; doi:10.3390/diagnostics13020324)
Supplement: Supplementary file 1 [file diagnostics-13-00324-s001.zip]

Archive with 1 entries (1 files):
- diagnostics-2124512-supplementary.docx
